# Supplementary material for: Targeting Myeloid Cells in Head and Neck Squamous Cell Carcinoma: A Kinase Inhibitor Library Screening Approach
Source: Int J Mol Sci. 2024 Nov 15;25(22):12277. doi: 10.3390/ijms252212277 (PMC11595410; doi:10.3390/ijms252212277)
Supplement: Supplementary file 1 [file ijms-25-12277-s001.zip]

Archive with 4 entries (4 files):
- Suplemantray Figures-11-6-2024.pdf
- Supplemental Table S1_Kinase_Inhibitors.xlsx
- Supplemental Table S2 FACS Antibody.pdf
- Supplemental Table S3.xlsx
