# Supplementary material for: Targeting Myeloid Cells in Head and Neck Squamous Cell Carcinoma: A Kinase Inhibitor Library Screening Approach
Source: Int J Mol Sci. 2024 Nov 15;25(22):12277. doi: 10.3390/ijms252212277 (PMC11595410; doi:10.3390/ijms252212277)
Supplement: Supplementary file 1 [file ijms-25-12277-s001.zip › Supplemental Table S1_Kinase_Inhibitors.xlsx]

## Sheet: General Information
			Cherry Pick Library (96-well)-L2000-Z726312-100uL
	For more information on Selleck library service, please contact us via +1-832-582-8158 or library@selleckchem.com
	Product Details:
	Description		A unique collection of 69 compounds
	Container		96 Deep Well Plate
	Stability		12 months | ﹣20°C | in DMSO
			24 months | ﹣80°C | in DMSO
	Shipping		Blue ice or Dry ice
	Formulation		Solubility ≥10 mM pre-dissolved in 10 mM solution and solubility between 2 mM and 10 mM pre-dissolved in 2 mM solution
			In 10 mM DMSO : Plate layout L2000; In 2 mM DMSO : Plate layout L2000
	Plate layout:L2000-01
		1	2	3	4	5	6	7	8	9	10	11	12
	a	Empty	S1003	S1103	S1275	S2673	S2843	S7440	S7818	S0020	S8716	S2150	Empty
			Linifanib (ABT-869)	ZM 447439	BX-912	Trametinib (GSK1120212)	BI-D1870	Ribociclib (LEE011)	Pexidartinib (PLX3397)	RK 24466	Pralsetinib (BLU-667)	Neratinib (HKI-272)
	b	Empty	S1008	S1111	S1470	S2727	S4901	S7498	S7998	S0088	Empty	S2788	Empty
			Selumetinib (AZD6244)	Foretinib (GSK1363089)	Orantinib (SU6668)	Dacomitinib (PF-00299804)	JNK-IN-8	DDR1-IN-1	Entrectinib (RXDX-101)	Pemigatinib (INCB054828)		Capmatinib (INCB28060)
	c	Empty	S1012	S1114	S1557	S2742	S7007	S7521	S8044	S9662	Empty	S7342	Empty
			BMS-536924	JNJ-38877605	KRN 633	PHA-767491 HCl	Binimetinib (MEK162)	Afuresertib (GSK2110183)	BMS-345541	UNC2025		UNC2250
	d	Empty	S1025	S1119	S1561	S2753	S7067	S7526	S8362	S5860	Empty	S4482	Empty
			Gefitinib (ZD1839)	Cabozantinib (BMS-907351)	BMS-777607	Tivantinib (ARQ 197)	Tepotinib (EMD 1214063)	GNF-5	Tucatinib	Larotrectinib		Palbociclib
	e	Empty	S1068	S1164	S1577	S2762	S7083	S7528	S8366	S7108	Empty	Empty	Empty
			Crizotinib (PF-02341066)	Lenvatinib (E7080)	Tie2 kinase inhibitor	Alectinib (CH5424802)	Ceritinib (LDK378)	GNE-7915	CRT0066101 dihydrochloride	Encorafenib (LGX818)
	f	Empty	S1070	S1178	S2111	S2807	S7087	S7536	S8401	S8553	Empty	Empty	Empty
			PHA-665752	Regorafenib (BAY 73-4506)	Lapatinib (GW-572016)	Dabrafenib (GSK2118436)	GSK2334470	Lorlatinib (PF-6463922)	Erdafitinib (JNJ-42756493)	Avapritinib (BLU-285)
	g	Empty	S1094	S1207	S2218	S2814	S7338	S7781	S8757	S1034	Empty	Empty	Empty
			PF-04217903	Tivozanib (AV-951)	Torkinib (PP242)	Alpelisib (BYL719)	AZ191	Sunitinib (SU11248)	Ripretinib (DCC-2618)	NVP-AEW541
	h	Empty	S1101	S1267	S2235	S2820	S7397	S7786	S8781	S6839		Empty	Empty
			Vatalanib (PTK787) 2HCl	Vemurafenib (PLX4032)	Volasertib (BI 6727)	TAE226 (NVP-TAE226)	Sorafenib (BAY 43-9006)	Erlotinib (OSI-774)	Selpercatinib (LOXO-292)	MRX-2843
	Product Details:
	Description		1 Compound (Powder)
	Stability		12 months | ﹣20°C | in solvent (10% DMSO >> 90% corn oil)
			24 months | ﹣80°C | in sovlent (10% DMSO >> 90% corn oil)
	Cat. No.: HY-50673
	Dactolisib

## Sheet: Chemical Data- 69cpds
Cat	Name	Plate Location	Rack Number	Formulation	Target	Pathway	Information	M.w.	CAS Number	DMSO (mg/mL)Max Solubility	DMSO (mM)Max Solubility	Water (mg/mL)Max Solubility	Water (mM)Max Solubility	URL	Formula	Form	Synonyms	SMILES	ALogP	HBA_Count	HBD_Count	RotatableBond
S1003	Linifanib (ABT-869)	a2	L2000-01	in 10mM DMSO	Apoptosis related,Autophagy,CSF-1R,FLT3,PDGFR,VEGFR	Protein Tyrosine Kinase	Linifanib (ABT-869, AL39324, RG3635) is a novel, potent ATP-competitive VEGFR/PDGFR inhibitor for KDR, CSF-1R, Flt-1/3 and PDGFRβ with IC50 of 4 nM, 3 nM, 3 nM/4 nM and 66 nM respectively, mostly effective in mutant kinase-dependent cancer cells (i.e. FLT3). Linifanib (ABT-869) induces autophagy and apoptosis. Phase 3.	375.41	796967-16-3	75	199.78	<1		http://selleckchem.com/products/ABT-869.html	C21H18FN5O	free base	AL39324,RG3635	CC1=CC(=C(F)C=C1)NC(=O)NC2=CC=C(C=C2)C3=C4C(=N[NH]C4=CC=C3)N	4.169	2	4	3
S1008	Selumetinib (AZD6244)	b2	L2000-01	in 10mM DMSO	Apoptosis related,MEK	MAPK	Selumetinib (AZD6244, ARRY-142886) is a potent, highly selective MEK inhibitor with IC50 of 14 nM for MEK1 and Kd value of 530 nM for MEK2. It also inhibits ERK1/2 phosphorylation with IC50 of 10 nM, no inhibition to p38α, MKK6, EGFR, ErbB2, ERK2, B-Raf, etc. Selumetinib suppresses cell proliferation, migration and trigger apoptosis. Phase 3.	457.68	606143-52-6	91	198.83	<1		http://selleckchem.com/products/AZD6244.html	C17H15BrClFN4O3	free base	ARRY-142886	C[N]1C=NC2=C(F)C(=C(C=C12)C(=O)NOCCO)NC3=CC=C(Br)C=C3Cl	3.234	3	3	6
S1012	BMS-536924	c2	L2000-01	in 10mM DMSO	IGF-1R	Protein Tyrosine Kinase	BMS-536924 (CS-0117) is an ATP-competitive IGF-1R/IR inhibitor with IC50 of 100 nM/73 nM, modest activity for Mek, Fak, and Lck with very little activity for Akt1, MAPK1/2.	479.96	468740-43-4	96	200.02	<1		http://selleckchem.com/products/BMS-536924.html	C25H26ClN5O3	free base	CS-0117	CC1=C2N=C([NH]C2=CC(=C1)N3CCOCC3)C4=C(NCC(O)C5=CC=CC(=C5)Cl)C=CNC4=O	2.385	3	4	6
S1025	Gefitinib (ZD1839)	d2	L2000-01	in 10mM DMSO	Apoptosis related,Autophagy,EGFR	Protein Tyrosine Kinase	Gefitinib (ZD-1839, Iressa) is an EGFR inhibitor for Tyr1173, Tyr992, Tyr1173 and Tyr992 in the NR6wtEGFR and NR6W cells with IC50 of 37 nM, 37nM, 26 nM and 57 nM, respectively. Gefitinib promotes autophagy and apoptosis of lung cancer cells via blockade of the PI3K/AKT/mTOR pathway.	446.9	184475-35-2	89	199.15	<1		http://selleckchem.com/products/Gefitinib.html	C22H24ClFN4O3	free base	Iressa,ZD1839	COC1=C(OCCCN2CCOCC2)C=C3C(=NC=NC3=C1)NC4=CC=C(F)C(=C4)Cl	4.203	5	1	8
S1068	Crizotinib (PF-02341066)	e2	L2000-01	in 10mM DMSO	ALK,Autophagy,c-Met,ROS1	Protein Tyrosine Kinase	Crizotinib (PF-02341066) is a potent inhibitor of c-Met and ALK with IC50 of 11 nM and 24 nM in cell-based assays, respectively. It is also a potent ROS1 inhibitor with Ki value less than 0.025 nM. Crizotinib induces autophagy through inhibition of the STAT3 pathway in multiple lung cancer cell lines.	450.34	877399-52-5	9	19.98	<1		http://selleckchem.com/products/PF-2341066.html	C21H22Cl2FN5O	free base	PF-02341066	CC(OC1=C(N)N=CC(=C1)C2=C[N](N=C2)C3CCNCC3)C4=C(Cl)C=CC(=C4Cl)F	3.693	3	2	5
S1070	PHA-665752	f2	L2000-01	in 10mM DMSO	c-Met	Protein Tyrosine Kinase	PHA-665752 is a potent, selective and ATP-competitive c-Met inhibitor with IC50 of 9 nM in cell-free assays, >50-fold selectivity for c-Met than RTKs or STKs.	641.61	477575-56-7	128	199.5	<1		http://selleckchem.com/products/PHA-665752.html	C32H34Cl2N4O4S	free base	N/A	CC1=C(C(=C([NH]1)/C=C/2C(=O)NC3=C2C=C(C=C3)[S](=O)(=O)CC4=C(Cl)C=CC=C4Cl)C)C(=O)N5CCCC5CN6CCCC6	5.689	4	2	7
S1094	PF-04217903	g2	L2000-01	in 10mM DMSO	c-Met	Protein Tyrosine Kinase	PF-04217903 is a selective ATP-competitive c-Met inhibitor with IC50 of 4.8 nM in A549 cell line, susceptible to oncogenic mutations (no activity to Y1230C mutant). Phase 1.	372.38	956905-27-4	5	13.43	<1		http://selleckchem.com/products/PF-04217903.html	C19H16N8O	free base	N/A	OCC[N]1C=C(C=N1)C2=NC3=C(N=C2)N=N[N]3CC4=CC5=CC=CN=C5C=C4	1.561	6	1	5
S1101	Vatalanib (PTK787) 2HCl	h2	L2000-01	in 10mM DMSO	VEGFR	Protein Tyrosine Kinase	Vatalanib 2HCl (PTK787, ZK 222584, cpg-79787) is an inhibitor of VEGFR2/KDR with IC50 of 37 nM in a cell-free assay, less potent against VEGFR1/Flt-1, 18-fold against VEGFR3/Flt-4. Phase 3.	419.73	212141-51-0	85	202.51	10	23.82	http://selleckchem.com/products/Vatalanib,Dihydrochloride-Salt.html	C20H15ClN4.2HCl	Dihydrochloride	ZK 222584 (cpg-79787) 2HCl	Cl.Cl.ClC1=CC=C(NC2=NN=C(CC3=CC=NC=C3)C4=CC=CC=C24)C=C1	5.469	3	1	4
S1103	ZM 447439	a3	L2000-01	in 10mM DMSO	Aurora Kinase	Cell Cycle	ZM 447439 is a selective and ATP-competitive inhibitor for Aurora A and Aurora B with IC50 of 110 nM and 130 nM, respectively. It is more than 8-fold selective for Aurora A/B than MEK1, Src, Lck and has little effect against CDK1/2/4, Plk1, Chk1, etc.	513.59	331771-20-1	103	200.55	<1		http://selleckchem.com/products/ZM-447439.html	C29H31N5O4	free base	N/A	COC1=C(OCCCN2CCOCC2)C=C3N=CN=C(NC4=CC=C(NC(=O)C5=CC=CC=C5)C=C4)C3=C1	4.118	6	2	10
S1111	Foretinib (GSK1363089)	b3	L2000-01	in 10mM DMSO	c-Kit,c-Met,FLT3,PDGFR,VEGFR	Protein Tyrosine Kinase	Foretinib (GSK1363089, EXEL-2880, XL-880, GSK089) is an ATP-competitive inhibitor of HGFR and VEGFR, mostly for Met (c-Met) and KDR with IC50 of 0.4 nM and 0.9 nM in cell-free assays. Less potent against Ron, Flt-1/3/4, Kit (c-Kit), PDGFRα/β and Tie-2, and little activity to FGFR1 and EGFR. Phase 2.	632.65	849217-64-7	100	158.07	<1		http://selleckchem.com/products/XL880(GSK1363089,EXEL-2880).html	C34H34F2N4O6	free base	EXEL-2880, XL-880, GSK089	COC1=CC2=C(C=C1OCCCN3CCOCC3)N=CC=C2OC4=C(F)C=C(NC(=O)C5(CC5)C(=O)NC6=CC=C(F)C=C6)C=C4	4.437	7	2	12
S1114	JNJ-38877605	c3	L2000-01	in 10mM DMSO	c-Met	Protein Tyrosine Kinase	JNJ-38877605 is an ATP-competitive inhibitor of c-Met with IC50 of 4 nM, 600-fold selective for c-Met than 200 other tyrosine and serine-threonine kinases. Phase 1.	377.35	943540-75-8	37	98.05	<1		http://selleckchem.com/products/JNJ-38877605.html	C19H13F2N7	free base	N/A	C[N]1C=C(C=N1)C2=N[N]3C(=NN=C3C(F)(F)C4=CC5=C(C=C4)N=CC=C5)C=C2	3.052	5	0	3
S1119	Cabozantinib (BMS-907351)	d3	L2000-01	in 10mM DMSO	Apoptosis related,Axl,c-Met,VEGFR	Protein Tyrosine Kinase	Cabozantinib (XL184, BMS-907351) is a potent VEGFR2 inhibitor with IC50 of 0.035 nM and also inhibits c-Met, Ret, Kit, Flt-1/3/4, Tie2, and AXL with IC50 of 1.3 nM, 4 nM, 4.6 nM, 12 nM/11.3 nM/6 nM, 14.3 nM and 7 nM in cell-free assays, respectively. Cabozantinib induces PUMA-dependent apoptosis in colon cancer cells via AKT/GSK-3β/NF-κB signaling pathway.	501.51	849217-68-1	100	199.4	<1		http://selleckchem.com/products/XL184.html	C28H24FN3O5	Free Base	XL184,BMS-907351	COC1=CC2=C(C=C1OC)C(=CC=N2)OC3=CC=C(NC(=O)C4(CC4)C(=O)NC5=CC=C(F)C=C5)C=C3	4.342	6	2	8
S1164	Lenvatinib (E7080)	e3	L2000-01	in 10mM DMSO	c-Kit,c-RET,FGFR,PDGFR,VEGFR	Protein Tyrosine Kinase	Lenvatinib (E7080) is a multi-target inhibitor, mostly for VEGFR2(KDR)/VEGFR3(Flt-4) with IC50 of 4 nM/5.2 nM, less potent against VEGFR1/Flt-1, ~10-fold more selective for VEGFR2/3 against FGFR1, PDGFRα/β in cell-free assays. Lenvatinib (E7080) also inhibits FGFR1-4, PDGFR, Kit (c-Kit), RET (c-RET), and shows potent antitumor activities. Phase 3.	426.85	417716-92-8	40	93.71	<1		http://selleckchem.com/products/E7080.html	C21H19ClN4O4	free base	N/A	COC1=C(C=C2C(=CC=NC2=C1)OC3=CC(=C(NC(=O)NC4CC4)C=C3)Cl)C(N)=O	2.832	5	3	6
S1178	Regorafenib (BAY 73-4506)	f3	L2000-01	in 10mM DMSO	Autophagy,c-Kit,c-RET,PDGFR,Raf,VEGFR	Protein Tyrosine Kinase	Regorafenib (BAY 73-4506,Fluoro-Sorafenib, Resihance, Stivarga) is a multi-target inhibitor for VEGFR1, VEGFR2, VEGFR3, PDGFRβ, Kit (c-Kit), RET (c-RET) and Raf-1 with IC50 of 13 nM/4.2 nM/46 nM, 22 nM, 7 nM, 1.5 nM and 2.5 nM in cell-free assays, respectively. Regorafenib induces autophagy.	482.82	755037-03-7	97	200.9	<1		http://selleckchem.com/products/BAY-73-4506.html	C21H15ClF4N4O3	free base	Fluoro-Sorafenib, Resihance, Stivarga,BAY 73-4506	CNC(=O)C1=CC(=CC=N1)OC2=CC(=C(NC(=O)NC3=CC=C(Cl)C(=C3)C(F)(F)F)C=C2)F	4.381	4	3	6
S1207	Tivozanib (AV-951)	g3	L2000-01	in 10mM DMSO	c-Kit,PDGFR,VEGFR	Protein Tyrosine Kinase	Tivozanib (AV-951, KRN-951) is a potent and selective VEGFR inhibitor for VEGFR1/2/3 with IC50 of 30 nM/6.5 nM/15 nM, and also inhibits PDGFR and c-Kit, low activity observed against FGFR-1, Flt3, c-Met, EGFR and IGF-1R. Phase 3.	454.86	475108-18-0	20	43.97	<1		http://selleckchem.com/products/AV-951.html	C22H19ClN4O5	free base	KRN-951	COC1=CC2=C(C=C1OC)C(=CC=N2)OC3=CC=C(NC(=O)NC4=NOC(=C4)C)C(=C3)Cl	4.039	7	2	6
S1267	Vemurafenib (PLX4032)	h3	L2000-01	in 10mM DMSO	Autophagy,Raf	MAPK	Vemurafenib (PLX4032, RG7204, RO5185426) is a novel and potent inhibitor of B-RafV600E with IC50 of 31 nM in cell-free assay. 10-fold selective for B-RafV600E over wild-type B-Raf in enzymatic assays and the cellular selectivity can exceed 100-fold. Vemurafenib (PLX4032, RG7204) induces autophagy.	489.92	918504-65-1	97	197.99	<1		http://selleckchem.com/products/PLX-4032.html	C23H18ClF2N3O3S	free base	RG7204, RO5185426,PLX4032	CCC[S](=O)(=O)NC1=CC=C(F)C(=C1F)C(=O)C2=C[NH]C3=NC=C(C=C23)C4=CC=C(Cl)C=C4	4.953	4	2	7
S1275	BX-912	a4	L2000-01	in 10mM DMSO	PDK	PI3K/Akt/mTOR	BX912 is a potent and specific PDK1 inhibitor with IC50 of 12 nM, 9- and 105- fold greater selectivity for PDK1 than PKA and PKC in cell-free assays, respectively. In comparison to GSK3β, selectivity for PDK1 is 600-fold.	471.35	702674-56-4	94	199.43	<1		http://selleckchem.com/products/bx-912.html	C20H23BrN8O	free base	N/A	BrC1=CN=C(NC2=CC(=CC=C2)NC(=O)N3CCCC3)N=C1NCCC4=CN=C[NH]4	2.798	4	4	7
S1470	Orantinib (SU6668)	b4	L2000-01	in 10mM DMSO	PDGFR	Protein Tyrosine Kinase	Orantinib (TSU-68, SU6668) has greatest potency against PDGFR autophosphorylation with Ki of 8 nM in a cell-free assay, but also strongly inhibits Flk-1 and FGFR1 trans-phosphorylation, little activity against IGF-1R, Met, Src, Lck, Zap70, Abl and CDK2; does not inhibit EGFR. Phase 3.	310.35	252916-29-3	62	199.77	<1		http://selleckchem.com/products/TSU-68(SU6668).html	C18H18N2O3	free base	TSU-68	CC1=C(CCC(O)=O)C(=C([NH]1)/C=C/2C(=O)NC3=CC=CC=C23)C	2.868	2	2	4
S1557	KRN 633	c4	L2000-01	in 10mM DMSO	VEGFR	Protein Tyrosine Kinase	KRN 633 is an ATP-competitive inhibitor of VEGFR1/2/3 with IC50 of 170 nM/160 nM/125 nM, weakly inhibits PDGFR-α/β and c-Kit, does not block the phosphorylation of FGFR-1, EGFR or c-Met in cell.	416.86	286370-15-8	9	21.59	<1		http://selleckchem.com/products/KRN-633.html	C20H21ClN4O4	free base	N/A	CCCNC(=O)NC1=CC=C(OC2=NC=NC3=CC(=C(OC)C=C23)OC)C=C1Cl	4.107	6	2	7
S1561	BMS-777607	d4	L2000-01	in 10mM DMSO	Axl,c-Met,RON,Tyro3	Protein Tyrosine Kinase	BMS-777607 (BMS 817378) is a Met-related inhibitor for c-Met, Axl, Ron and Tyro3 with IC50 of 3.9 nM, 1.1 nM, 1.8 nM and 4.3 nM in cell-free assays, 40-fold more selective for Met-related targets versus Lck, VEGFR-2, and TrkA/B, and more than 500-fold greater selectivity versus all other receptor and non receptor kinases.	512.89	1025720-94-8	47	91.64	<1		http://selleckchem.com/products/BMS-777607.html	C25H19ClF2N4O4	free base	BMS 817378	CCOC1=C(C(=O)NC2=CC=C(OC3=CC=NC(=C3Cl)N)C(=C2)F)C(=O)N(C=C1)C4=CC=C(F)C=C4	3.517	5	2	7
S1577	Tie2 kinase inhibitor	e4	L2000-01	in 10mM DMSO	Tie-2	Protein Tyrosine Kinase	Tie2 kinase inhibitor is an optimized compound of SB-203580, selective to Tie2 with IC50 of 0.25 μM, 200-fold more potent than p38.	439.53	948557-43-5	35	79.63	<1		http://selleckchem.com/products/Tie2-kinase-inhibitor.html	C26H21N3O2S	free base	N/A	COC1=CC2=C(C=C1)C=C(C=C2)C3=C(N=C([NH]3)C4=CC=C(C=C4)[S](C)=O)C5=CC=NC=C5	4.57	4	1	5
S2111	Lapatinib (GW-572016)	f4	L2000-01	in 10mM DMSO	Autophagy,EGFR,Ferroptosis,HER2	Protein Tyrosine Kinase	Lapatinib (GW-572016, GSK572016, GW2016), used in the form of Lapatinib Ditosylate, is a potent EGFR and ErbB2 inhibitor with IC50 of 10.8 and 9.2 nM in cell-free assays, respectively. Lapatinib induces ferroptosis and autophagic cell death.	581.06	231277-92-2	100	172.1	<1		http://selleckchem.com/products/lapatinib.html	C29H26ClFN4O4S	free base	GSK572016, GW2016	C[S](=O)(=O)CCNCC1=CC=C(O1)C2=CC=C3N=CN=C(NC4=CC=C(OCC5=CC=CC(=C5)F)C(=C4)Cl)C3=C2	6.041	6	2	11
S2218	Torkinib (PP242)	g4	L2000-01	in 10mM DMSO	Apoptosis related,Autophagy,Mitophagy,mTOR	PI3K/Akt/mTOR	Torkinib (PP242) is a selective mTOR inhibitor with IC50 of 8 nM in cell-free assays; targets both mTOR complexes with >10- and 100-fold selectivity for mTOR than PI3Kδ or PI3Kα/β/γ, respectively. Torkinib (PP242) induces mitophagy and apoptosis.	308.34	1092351-67-1	61	197.83	<1		http://selleckchem.com/products/PP242.html	C16H16N6O	free base	N/A	CC(C)[N]1N=C(C2=CC3=C([NH]2)C=CC(=C3)O)C4=C(N)N=CN=C14	2.908	3	3	2
S2235	Volasertib (BI 6727)	h4	L2000-01	in 10mM DMSO	Apoptosis related,PLK	Cell Cycle	Volasertib (BI 6727) is a highly potent Plk1 inhibitor with IC50 of 0.87 nM in a cell-free assay. It shows 6- and 65-fold greater selectivity against Plk2 and Plk3. Volasertib induces cell cycle arrest and apoptosis in various cancer cells. Phase 3.	618.81	755038-65-4	20	32.32	<1		http://selleckchem.com/products/BI6727-Volasertib.html	C34H50N8O3	free base	N/A	CCC1N(C(C)C)C2=C(C=NC(=N2)NC3=CC=C(C=C3OC)C(=O)NC4CCC(CC4)N5CCN(CC5)CC6CC6)N(C)C1=O	4.838	5	2	10
S2673	Trametinib (GSK1120212)	a5	L2000-01	in 10mM DMSO	Apoptosis related,Autophagy,MEK	MAPK	Trametinib (GSK1120212, JTP-74057, Mekinist) is a highly specific and potent MEK1/2 inhibitor with IC50 of 0.92 nM/1.8 nM in cell-free assays, no inhibition of the kinase activities of c-Raf, B-Raf, ERK1/2. Trametinib activates autophagy and induces apoptosis.	615.39	871700-17-3	22	35.75	<1		http://selleckchem.com/products/gsk1120212-jtp-74057.html	C26H23FIN5O4	free base	JTP-74057, Mekinist	CN1C(=O)C(=C2N(C(=O)N(C3CC3)C(=O)C2=C1NC4=CC=C(I)C=C4F)C5=CC(=CC=C5)NC(C)=O)C	3.176	4	2	5
S2727	Dacomitinib (PF-00299804)	b5	L2000-01	in 10mM DMSO	Apoptosis related,EGFR,HER2	Protein Tyrosine Kinase	Dacomitinib (PF299804, PF299) is a potent, irreversible pan-ErbB inhibitor, mostly to EGFR with IC50 of 6 nM in a cell-free assay. Dacomitinib inhibits ERBB2 and ERBB4 with IC50 of 45.7 nM and 73.7 nM, respectively. Dacomitinib is effective against NSCLCs with EGFR or ERBB2 mutations (resistant to gefitinib) as well as those harboring the EGFR T790M mutation. Dacomitinib inhibits cell growth and …	469.94	1110813-31-4	19	40.43	<1		http://selleckchem.com/products/pf299804.html	C24H25ClFN5O2	free base	PF299804,PF299	COC1=C(NC(=O)/C=C/CN2CCCCC2)C=C3C(=NC=NC3=C1)NC4=CC(=C(F)C=C4)Cl	5.055	4	2	7
S2742	PHA-767491 HCl	c5	L2000-01	in 10mM DMSO	CDK	Cell Cycle	PHA-767491 (CAY10572, NMS 1116354) HCl is a potent ATP-competitive dual Cdc7/CDK9 inhibitor with IC50 of 10 nM and 34 nM in cell-free assays, respectively.It displays ~20-fold selectivity against CDK1/2 and GSK3-β, 50-fold selectivity against MK2 and CDK5, 100-fold selectivity against PLK1 and CHK2.	249.7	942425-68-5	24	96.12	<1		http://selleckchem.com/products/pha-767491.html	C12H11N3O.HCl	HCl	CAY10572, NMS 1116354	O=C1NCCC2=C1C=C([NH]2)C3=CC=NC=C3	1.252	2	2	1
S2753	Tivantinib (ARQ 197)	d5	L2000-01	in 10mM DMSO	Apoptosis related,c-Met	Protein Tyrosine Kinase	Tivantinib (ARQ 197) is the first non-ATP-competitive c-Met inhibitor with Ki of 0.355 μM in a cell-free assay, little activity to Ron, and no inhibition to EGFR, InsR, PDGFRα or FGFR1/4. Tivantinib (ARQ 197) induces a G2/M arrest and apoptosis.	369.42	905854-02-6	73	197.61	<1		http://selleckchem.com/products/arq-197.html	C23H19N3O2	free base	N/A	O=C1NC(=O)C(C1C2=C[NH]C3=C2C=CC=C3)C4=C[N]5CCCC6=CC=CC4=C56	3.52	2	2	2
S2762	Alectinib (CH5424802)	e5	L2000-01	in 10mM DMSO	ALK	Protein Tyrosine Kinase	Alectinib (CH5424802, AF-802, RG-7853) is a potent ALK inhibitor with IC50 of 1.9 nM in cell-free assays, sensitive to L1196M mutation and higher selectivity for ALK than PF-02341066, NVP-TAE684 and PHA-E429.	482.62	1256580-46-7	6	12.43	1	2.07	http://www.selleckchem.com/products/ch5424802.html	C30H34N4O2	Free Base	AF-802, RG-7853,CH5424802	CCC1=CC2=C(C=C1N3CCC(CC3)N4CCOCC4)C(C)(C)C5=C(C2=O)C6=CC=C(C=C6[NH]5)C#N	5.203	2	1	3
S2807	Dabrafenib (GSK2118436)	f5	L2000-01	in 10mM DMSO	Raf	MAPK	Dabrafenib (GSK2118436, GSK2118436A) is a mutant BRAFV600E specific inhibitor with IC50 of 0.7 nM in cell-free assays, with 7- and 9-fold less potency against B-Raf(wt) and c-Raf, respectively.	519.56	1195765-45-7	30	57.74	<1		http://selleckchem.com/products/dabrafenib-gsk2118436.html	C23H20F3N5O2S2	free base	GSK2118436A	CC(C)(C)C1=NC(=C(S1)C2=NC(=NC=C2)N)C3=C(F)C(=CC=C3)N[S](=O)(=O)C4=C(F)C=CC=C4F	5.377	5	2	6
S2814	Alpelisib (BYL719)	g5	L2000-01	in 10mM DMSO	PI3K	PI3K/Akt/mTOR	Alpelisib (BYL719) is a potent and selective PI3Kα inhibitor with IC50 of 5 nM in a cell-free assay, and minimal effect on PI3Kβ/γ/δ. Phase 2.	441.47	1217486-61-7	88	199.33	<1		http://selleckchem.com/products/byl719.html	C19H22F3N5O2S	free base	N/A	CC1=C(SC(=N1)NC(=O)N2CCCC2C(N)=O)C3=CC(=NC=C3)C(C)(C)C(F)(F)F	2.826	4	2	5
S2820	TAE226 (NVP-TAE226)	h5	L2000-01	in 10mM DMSO	Apoptosis related,FAK,Pyk2	Angiogenesis	TAE226 (NVP-TAE226) is a potent FAK inhibitor with IC50 of 5.5 nM and modestly potent to Pyk2, ~10- to 100-fold less potent against InsR, IGF-1R, ALK, and c-Met. TAE226 (NVP-TAE226) induces apoptosis.	468.94	761437-28-9	94	200.45	<1		http://selleckchem.com/products/nvp-tae226.html	C23H25ClN6O3	free base	N/A	CNC(=O)C1=C(NC2=C(Cl)C=NC(=N2)NC3=C(OC)C=C(C=C3)N4CCOCC4)C=CC=C1	3.917	5	3	7
S2843	BI-D1870	a6	L2000-01	in 10mM DMSO	Autophagy,ROS,S6 Kinase	PI3K/Akt/mTOR	BI-D1870 is an ATP-competitive inhibitor of S6 ribosome for RSK1/2/3/4 with IC50 of 31 nM/24 nM/18 nM/15 nM in cell-free assays, respectively; 10- to 100-fold selectivity for RSK than MST2, GSK-3β, MARK3, CK1 and Aurora B. BI-D1870 exhibits anticancer attributes including the generation of reactive oxygen species (ROS) and increases in endoplasmic reticulum (ER) stress and autophagy.	391.42	501437-28-1	78	199.27	<1		http://selleckchem.com/products/bi-d1870.html	C19H23F2N5O2	free base	N/A	CC(C)CCN1C(C)C(=O)N(C)C2=C1N=C(NC3=CC(=C(O)C(=C3)F)F)N=C2	4.069	3	2	5
S4901	JNK-IN-8	b6	L2000-01	in 10mM DMSO	JNK	MAPK	JNK-IN-8 (JNK Inhibitor XVI) is the first irreversible JNK inhibitor for JNK1, JNK2 and JNK3 with IC50 of 4.7 nM, 18.7 nM and 1 nM, >10-fold selectivity against MNK2, Fms and no inhibition to c-Kit, Met, PDGFRβin A375 cell line.	507.59	1410880-22-6	100	197.01	<1		http://selleckchem.com/products/jnk-in-8.html	C29H29N7O2	free base	JNK Inhibitor XVI	CN(C)C/C=C/C(=O)NC1=CC(=CC=C1)C(=O)NC2=CC=C(NC3=NC=CC(=N3)C4=CC=CN=C4)C(=C2)C	3.997	5	3	9
S7007	Binimetinib (MEK162)	c6	L2000-01	in 10mM DMSO	Apoptosis related,Autophagy,MEK	MAPK	Binimetinib (MEK162, ARRY-162, ARRY-438162) is a potent inhibitor of MEK1/2 with IC50 of 12 nM in a cell-free assay. Binimetinib induces G1 cell cycle arrest and apoptosis in human NSCLC cell lines and induces autophagy. Phase 3.	441.23	606143-89-9	88	199.44	<1		http://selleckchem.com/products/mek162.html	C17H15BrF2N4O3	free base	ARRY-162,ARRY-438162	C[N]1C=NC2=C1C=C(C(=O)NOCCO)C(=C2F)NC3=C(F)C=C(Br)C=C3	2.775	3	3	6
S7067	Tepotinib (EMD 1214063)	d6	L2000-01	in 10mM DMSO	Autophagy,c-Met	Protein Tyrosine Kinase	Tepotinib (EMD 1214063, MSC2156119) is a potent and selective c-Met inhibitor with IC50 of 4 nM, >200-fold selective for c-Met than IRAK4, TrkA, Axl, IRAK1, and Mer. Tepotinib (EMD 1214063) induces autophagy. Phase 1.	492.57	1100598-32-0	5	10.15	<1		http://selleckchem.com/products/emd-1214063.html	C29H28N6O2	free base	MSC2156119	CN1CCC(CC1)COC2=CN=C(N=C2)C3=CC=CC(=C3)CN4N=C(C=CC4=O)C5=CC(=CC=C5)C#N	3.629	5	0	7
S7083	Ceritinib (LDK378)	e6	L2000-01	in 10mM DMSO	ALK,FLT3,IGF-1R,Serine/threonin kinase	Protein Tyrosine Kinase	Ceritinib (LDK378) is a potent inhibitor against ALK with IC50 of 0.2 nM in cell-free assays. Ceritinib (LDK378) also inhibits IGF-1R, InsR, STK22D and FLT3 with IC50 of 8 nM, 7 nM, 23 nM and 60 nM, respectively. Phase 3.	558.14	1032900-25-6	20	35.83	<1		http://selleckchem.com/products/ldk378.html	C28H36ClN5O3S	free base	N/A	CC(C)OC1=C(NC2=NC(=C(Cl)C=N2)NC3=C(C=CC=C3)[S](=O)(=O)C(C)C)C=C(C)C(=C1)C4CCNCC4	6.479	5	3	9
S7087	GSK2334470	f6	L2000-01	in 10mM DMSO	PDPK1	PI3K/Akt/mTOR	GSK2334470 is a novel PDK1 inhibitor with IC50 of ~10 nM in a cell-free assay, with no activity at other close related AGC-kinases.	462.59	1227911-45-6	90	194.56	<1		http://selleckchem.com/products/gsk2334470.html	C25H34N8O	free base	N/A	CNC1=NC(=CC(=N1)N2CC(CCC2C)C(=O)NC3CCCCC3)C4=CC5=C(C=C4)C(=N[NH]5)N	4.516	4	4	5
S7338	AZ191	g6	L2000-01	in 10mM DMSO	DYRK	Protein Tyrosine Kinase	AZ191 is a potent and selective DYRK1B inhibitor with IC50 of 17 nM in a cell-free assay, about 5- and 110-fold selectivity over DYRK1A and DYRK2, respectively.	429.52	1594092-37-1	85	197.9	<1		http://selleckchem.com/products/az191.html	C24H27N7O	free base	N/A	COC1=CC(=CC=C1NC2=NC=CC(=N2)C3=C[N](C)C4=CN=CC=C34)N5CCN(C)CC5	3.521	4	1	5
S7397	Sorafenib (BAY 43-9006)	h6	L2000-01	in 10mM DMSO	Apoptosis related,Autophagy,Ferroptosis,FLT3,PDGFR,Raf,VEGFR	MAPK	Sorafenib (BAY 43-9006, NSC-724772) is a multikinase inhibitor of Raf-1 and B-Raf with IC50 of 6 nM and 22 nM in cell-free assays, respectively. Sorafenib inhibits VEGFR-2, VEGFR-3, PDGFR-β, Flt-3 and c-KIT with IC50 of 90 nM, 20 nM, 57 nM, 59 nM and 68 nM, respectively. Sorafenib induces autophagy and apoptosis and activates ferroptosis with anti-tumor activity.	464.82	284461-73-0	63	135.54	<1		http://selleckchem.com/products/sorafenib.html	C21H16ClF3N4O3	Free Base	NSC-724772,BAY 43-9006	CNC(=O)C1=CC(=CC=N1)OC2=CC=C(NC(=O)NC3=CC=C(Cl)C(=C3)C(F)(F)F)C=C2	4.175	4	3	6
S7440	Ribociclib (LEE011)	a7	L2000-01	in 10mM DMSO	CDK	Cell Cycle	Ribociclib (LEE011) is an orally available, and highly specific inhibitor of CDK4 and CDK6 with IC50 of 10 nM and 39 nM. Phase 3.	434.54	1211441-98-3	7	16.11	<1		http://selleckchem.com/products/lee011.html	C23H30N8O	free base	N/A	CN(C)C(=O)C1=CC2=CN=C(NC3=NC=C(C=C3)N4CCNCC4)N=C2[N]1C5CCCC5	2.9	4	2	5
S7498	DDR1-IN-1	b7	L2000-01	in 10mM DMSO	DDR	Protein Tyrosine Kinase	DDR1-IN-1 is a potent and selective discoidin domain receptor 1 (DDR1) receptor tyrosine kinase inhibitor with IC50 of 105 nM, about 3-fold selectivity over DDR2.	552.59	1449685-96-4	100	180.97	<1		http://selleckchem.com/products/ddr1-in-1.html	C30H31F3N4O3	free base	N/A	CCN1CCN(CC1)CC2=CC=C(C=C2C(F)(F)F)C(=O)NC3=CC(=C(C)C=C3)OC4=CC=C5NC(=O)CC5=C4	4.972	3	2	8
S7521	Afuresertib (GSK2110183)	c7	L2000-01	in 10mM DMSO	Akt	PI3K/Akt/mTOR	Afuresertib (GSK2110183) is a potent, orally bioavailable Akt inhibitor with Ki of 0.08 nM, 2 nM, and 2.6 nM for Akt1, Akt2, and Akt3, respectively. Phase 2.	427.32	1047644-62-1	85	198.91	<1		http://selleckchem.com/products/afuresertib-gsk2110183.html	C18H17Cl2FN4OS	free base	N/A	C[N]1N=CC(=C1C2=C(Cl)SC(=C2)C(=O)NC(CN)CC3=CC=CC(=C3)F)Cl	3.884	2	2	6
S7526	GNF-5	d7	L2000-01	in 10mM DMSO	Bcr-Abl	Angiogenesis	GNF-5 is a selective and allosteric Bcr-Abl inhibitor with IC50 of 220 nM.	418.37	778277-15-9	83	198.39	<1		http://selleckchem.com/products/gnf-5.html	C20H17F3N4O3	free base	N/A	OCCNC(=O)C1=CC=CC(=C1)C2=CC(=NC=N2)NC3=CC=C(OC(F)(F)F)C=C3	4.876	4	3	8
S7528	GNE-7915	e7	L2000-01	in 10mM DMSO	LRRK2	Autophagy	GNE-7915 is a highly potent, selective, and brain-penetrable leucine-rich repeat kinase 2 (LRRK2) inhibitor, with IC50 and Ki of 9 nM and 1 nM, respectively.	443.4	1351761-44-8	22	49.62	<1		http://selleckchem.com/products/gne-7915.html	C19H21F4N5O3	free base	N/A	CCNC1=NC(=NC=C1C(F)(F)F)NC2=CC(=C(C=C2OC)C(=O)N3CCOCC3)F	3.052	5	2	7
S7536	Lorlatinib (PF-6463922)	f7	L2000-01	in 10mM DMSO	ALK,Apoptosis related,ROS1	Protein Tyrosine Kinase	Lorlatinib (PF-6463922) is a potent, dual ALK/ROS1 inhibitor with Ki of <0.02 nM, <0.07 nM, and 0.7 nM for ROS1, ALK (WT), and ALK (L1196M), respectively. PF-06463922 induces apoptosis. Phase 1.	406.41	1454846-35-5	81	199.31	<1		http://selleckchem.com/products/pf-06463922.html	C21H19FN6O2	free base	N/A	CC1OC2=C(N)N=CC(=C2)C3=C(C#N)[N](C)N=C3CN(C)C(=O)C4=C1C=C(F)C=C4	2.343	4	1	0
S7781	Sunitinib (SU11248)	g7	L2000-01	in 10mM DMSO	Apoptosis related,Autophagy,c-Kit,IRE1,PDGFR,VEGFR	Protein Tyrosine Kinase	Sunitinib (SU11248) is a multi-targeted RTK inhibitor targeting VEGFR2 (Flk-1) and PDGFRβ with IC50 of 80 nM and 2 nM, and also inhibits c-Kit. Sunitinib is also a dose-dependent inhibitor of the autophosphorylation activity of IRE1α. Sunitinib induces autophagy and apoptosis.	398.47	557795-19-4	25	62.74	<1		http://selleckchem.com/products/sunitinib.html	C22H27FN4O2	free base	SU11248	CCN(CC)CCNC(=O)C1=C(C)[NH]C(=C1C)/C=C/2C(=O)NC3=C2C=C(F)C=C3	2.997	2	3	7
S7786	Erlotinib (OSI-774)	h7	L2000-01	in 10mM DMSO	Autophagy,EGFR	Protein Tyrosine Kinase	Erlotinib (OSI-774, CP358774, NSC 718781, Tarceva) is an EGFR inhibitor with IC50 of 2 nM, >1000-fold more sensitive for EGFR than human c-Src or v-Abl. Erlotinib induces autophagy.	393.44	183321-74-6	78	198.25	<1		http://selleckchem.com/products/erlotinib.html	C22H23N3O4	free base	CP358774, NSC 718781, Tarceva	COCCOC1=C(OCCOC)C=C2C(=NC=NC2=C1)NC3=CC=CC(=C3)C#C	4.309	6	1	10
S7818	Pexidartinib (PLX3397)	a8	L2000-01	in 10mM DMSO	Apoptosis related,c-Kit,CSF-1R,FLT3	Protein Tyrosine Kinase	Pexidartinib (PLX3397) is an oral, potent multi-targeted receptor tyrosine kinase inhibitor of CSF-1R, Kit (c-Kit), and FLT3 with IC50 of 20 nM, 10 nM and 160 nM, respectively. Pexidartinib (PLX3397) induces apoptosis and necrosis with antitumor activity. Phase 3.	417.81	1029044-16-3	83	198.65	<1		http://selleckchem.com/products/pexidartinib-plx3397.html	C20H15ClF3N5	free base	N/A	FC(F)(F)C1=NC=C(CNC2=NC=C(CC3=C[NH]C4=NC=C(Cl)C=C34)C=C2)C=C1	4.811	3	2	6
S7998	Entrectinib (RXDX-101)	b8	L2000-01	in 10mM DMSO	ALK,Autophagy,ROS1,Trk receptor	Protein Tyrosine Kinase	Entrectinib (RXDX-101, NMS-E628) is an orally bioavailable pan-TrkA/B/C, ROS1 and ALK inhibitor with IC50 ranging between 0.1 and 1.7 nM. Entrectinib (RXDX-101) induces autophagy. Phase 2.	560.64	1108743-60-7	100	178.37	<1		http://selleckchem.com/products/entrectinib-rxdx-101.html	C31H34F2N6O2	free base	NMS-E628	CN1CCN(CC1)C2=CC=C(C(=O)NC3=N[NH]C4=C3C=C(CC5=CC(=CC(=C5)F)F)C=C4)C(=C2)NC6CCOCC6	4.952	3	3	7
S8044	BMS-345541	c8	L2000-01	in 10mM DMSO	IκB/IKK	NF-κB	BMS-345541 is a highly selective inhibitor of the catalytic subunits of IKK-2 and IKK-1 with IC50 of 0.3 μM and 4 μM in cell-free assays, respectively.	255.32	445430-58-0	9	35.25	<1		http://selleckchem.com/products/bms-345541.html	C14H17N5	free base	N/A	CC1=CC=C2N=C(NCCN)C3=NC=C(C)[N]3C2=C1	1.472	2	2	3
S8362	Tucatinib	d8	L2000-01	in 10mM DMSO	EGFR,HER2	Protein Tyrosine Kinase	Tucatinib (Irbinitinib, ONT-380, ARRY-380) is an oral, potent, selective, reversible and ATP-competitive small-molecule inhibitor of ErbB-2 (also called HER2) with IC50s of 8 nM and 7 nM for ErbB-2 and p95 HER2, respectively in cell-based assays, showing ~500-fold selective for HER2 vs EGFR. It has potential antineoplastic activity.	480.52	937263-43-9	96	199.78	<1		http://selleckchem.com/products/arry-380-ont-380.html	C26H24N8O2	free base	Irbinitinib, ONT-380, ARRY-380	CC1=CC(=CC=C1OC2=CC3=NC=N[N]3C=C2)NC4=NC=NC5=CC=C(NC6=NC(C)(C)CO6)C=C45	4.744	7	2	6
S8366	CRT0066101 dihydrochloride	e8	L2000-01	in 10mM DMSO	PKD	GPCR & G Protein	CRT0066101 dihydrochloride is a small molecule PKD family specific inhibitor which specifically blocks PKD1/2 activity and does not suppress PKCα/PKCβ/PKCε activity in multiple.	411.33	1883545-60-5	25	60.78	82	199.35	https://www.selleckchem.com/products/crt0066101-dihydrochloride.html	C18H22N6O.2HCl	dihydrochloride	CRT0066101 2HCl	Cl.Cl.CCC(N)CNC1=NC(=NC=C1)C2=C(O)C=CC(=C2)C3=C[N](C)N=C3	2.781	3	3	6
S8401	Erdafitinib (JNJ-42756493)	f8	L2000-01	in 10mM DMSO	Apoptosis related,c-Kit,c-RET,CSF-1R,FGFR,PDGFR,VEGFR	Angiogenesis	Erdafitinib (JNJ-42756493) is a potent and selective orally bioavailable, pan fibroblast growth factor receptor (FGFR) inhibitor with potential antineoplastic activity. Erdafitinib also binds to RET (c-RET), CSF-1R, PDGFR-α/PDGFR-β, FLT4, Kit (c-Kit) and VEGFR-2 and induces cellular apoptosis.	446.54	1346242-81-6	89	199.31	<1		http://selleckchem.com/products/jnj-42756493-erdafitinib.html	C25H30N6O2	free base	N/A	COC1=CC(=CC(=C1)N(CCNC(C)C)C2=CC3=NC(=CN=C3C=C2)C4=C[N](C)N=C4)OC	3.943	5	1	9
S8757	Ripretinib (DCC-2618)	g8	L2000-01	in 10mM DMSO	c-Kit,PDGFR	Protein Tyrosine Kinase	DCC-2618 is an orally bioavailable switch pocket control inhibitor of wild-type and mutated forms of the tumor-associated antigens (TAA) mast/stem cell factor receptor (SCFR) Kit (c-Kit) and PDGFR-alpha, with IC50 values of 4 nM, 8 nM, 18 nM, 5 nM and 14 nM for WT Kit (c-Kit), V654A Kit (c-Kit), T670I Kit (c-Kit), D816H Kit (c-Kit) and D816V Kit (c-Kit), respectively.	510.36	1442472-39-0	100	195.94	<1		http://www.selleckchem.com/products/ripretinib-dcc-2618.html	C24H21BrFN5O2	Free Base	N/A	CCN1C(=O)C(=CC2=C1C=C(NC)N=C2)C3=C(Br)C=C(F)C(=C3)NC(=O)NC4=CC=CC=C4	4.129	3	3	5
S8781	Selpercatinib (LOXO-292)	h8	L2000-01	in 10mM DMSO	c-RET	Apoptosis	Selpercatinib (LOXO-292, ARRY-192) is a potent and specific RET (c-RET) inhibitor with IC50 values of 1 nM, 2 nM, 2 nM, 4 nM, 2 nM, 2 nM for WT RET, RET V804M, RET V804L, RET A883F, RET M918T and RET S891A respectively.	525.6	2152628-33-4	25	47.56	<1		http://www.selleck.cn/products/loxo-292.html	C29H31N7O3	Free Base	ARRY-192	COC1=NC=C(CN2C3CC2CN(C3)C4=NC=C(C=C4)C5=CC(=C[N]6N=CC(=C56)C#N)OCC(C)(C)O)C=C1	2.884	5	0	8
S0020	RK 24466	a9	L2000-01	in 10mM DMSO	Src	Angiogenesis	RK-24466 (KIN 001-51, Lck inhibitor C 8863, C8863) is a potent and selective inhibitor of Lck that inhibits two constructs of the human lck kinase, lck (64-509) and lckcd with IC50 of < 0.001 μM and 0.002 μM, respectively.	370.45	213743-31-8	20	53.99	<1		http://www.selleckchem.com/products/rk-24466.html	C23H22N4O	free base	KIN 001-51, Lck inhibitor C 8863, C8863	NC1=C2C(=C[N](C3CCCC3)C2=NC=N1)C4=CC=C(OC5=CC=CC=C5)C=C4	5.022	3	1	4
S0088	Pemigatinib (INCB054828)	b9	L2000-01	in 10mM DMSO	FGFR	Angiogenesis	Pemigatinib (INCB054828, Pemazyre) is an orally active and selective inhibitor of FGFR with IC50 of 0.4 nM, 0.5 nM, 1.2 nM and 30 nM for FGFR1, FGFR2, FGFR3 and FGFR4, respectively. Pemigatinib has the potential for cholangiocarcinoma.	487.5	1513857-77-6	40	82.05	<1		http://www.selleckchem.com/products/pemigatinib-incb054828.html	C24H27F2N5O4	free base	Pemazyre	CCN1C(=O)N(CC2=C1C3=C([NH]C(=C3)CN4CCOCC4)N=C2)C5=C(F)C(=CC(=C5F)OC)OC	2.596	5	1	6
S9662	UNC2025	c9	L2000-01	in 10mM DMSO	Axl,c-Kit,c-Met,FLT3,Mertk,Trk receptor,Tyro3	Protein Tyrosine Kinase	UNC2025 is a potent and orally active dual inhibitor of FLT3 and MER with IC50 of 0.35 nM and 0.46 nM, respectively. UNC2025 also inhibits AXL, TRKA, TRKC, QIK, TYRO3, SLK, NuaK1, Kit (c-Kit) and Met (c-Met) with IC50 of 1.65 nM, 1.67 nM, 4.38 nM, 5.75 nM, 5.83 nM, 6.14 nM, 7.97 nM, 8.18 nM and 364 nM, respectively.	476.66	1429881-91-3	100	209.79	<1		http://www.selleckchem.com/products/unc2025.html	C28H40N6O	free base	N/A	CCCCNC1=NC=C2C(=N1)[N](C=C2C3=CC=C(CN4CCN(C)CC4)C=C3)C5CCC(O)CC5	4.578	2	2	8
S5860	Larotrectinib	d9	L2000-01	in 10mM DMSO	Trk receptor	Protein Tyrosine Kinase	Larotrectinib (Vitrakvi, LOXO-101, ARRY-470) is an ATP-competitive, oral administered and highly selective inhibitor of the tropomyosin-related kinase (TRK) family receptors.	428.44	1223403-58-4	86	200.73	<1		http://www.selleckchem.com/products/larotrectinib.html	C21H22F2N6O2	Free Base	Vitrakvi, LOXO-101, ARRY-470	OC1CCN(C1)C(=O)NC2=C3N=C(C=C[N]3N=C2)N4CCCC4C5=CC(=CC=C5F)F	1.981	3	2	3
S7108	Encorafenib (LGX818)	e9	L2000-01	in 10mM DMSO	Raf	MAPK	Encorafenib (LGX818) is a highly potent RAF inhibitor with selective anti-proliferative and apoptotic activity in cells expressing B-RAF(V600E) with EC50 of 4 nM. Phase 3.	540.01	1269440-17-6	100	185.18	<1		http://www.selleckchem.com/products/lgx818.html	C22 H27 Cl F N7 O4 S	free base	N/A	COC(=O)NC(C)CNC1=NC=CC(=N1)C2=C[N](N=C2C3=C(F)C(=CC(=C3)Cl)N[S;v6](C)(=O)=O)C(C)C	3.645	7	3	10
S8553	Avapritinib (BLU-285)	f9	L2000-01	in 10mM DMSO	c-Kit,PDGFR	Protein Tyrosine Kinase	Avapritinib (BLU-285) is a small molecule kinase inhibitor that potently inhibits PDGFRα D842V mutant activity in vitro (IC50 = 0.5 nM) and PDGFRα D842V autophosphorylation in the cellular setting (IC50 = 30 nM); also a potent inhibitor of the analogous Kit (c-Kit) mutation, D816V in Kit (c-Kit) Exon 17 (IC50 = 0.5 nM).	498.56	1703793-34-3	66	132.38	<1		http://www.selleckchem.com/products/blu-285.html	C26H27FN10	free base	N/A	C[N]1C=C(C=N1)C2=C[N]3N=CN=C(N4CCN(CC4)C5=NC=C(C=N5)C(C)(N)C6=CC=C(F)C=C6)C3=C2	2.799	5	1	5
S1034	NVP-AEW541	g9	L2000-01	in 10mM DMSO	IGF-1R	Protein Tyrosine Kinase	NVP-AEW541 is a potent inhibitor of IGF-1R/InsR with IC50 of 150 nM/140 nM in cell-free assays, greater potency and selectivity for IGF-1R in a cell-based assay.	439.55	475489-16-8	88	200.2	<1		http://www.selleckchem.com/products/NVP-AEW541.html	C27H29N5O	Free base	AEW541	NC1=NC=NC2=C1C(=C[N]2C3CC(C3)CN4CCC4)C5=CC(=CC=C5)OCC6=CC=CC=C6	4.226	3	1	7
S6839	MRX-2843	h9	L2000-01	in 10mM DMSO	FLT3,Mertk	Protein Tyrosine Kinase	MRX-2843 (UNC2371) is an orally active dual inhibitor of tyrosine kinases MERTK and FLT3 with IC50 of 1.3 nM and 0.64 nM, respectively.	488.67	1429882-07-4	98	200.54	<1		http://www.selleckchem.com/products/mrx-2843.html	C29H40N6O	Free base	UNC2371	CN1CCN(CC1)CC2=CC=C(C=C2)C3=C[N](C4CCC(O)CC4)C5=NC(=NC=C35)NCCC6CC6	4.459	2	2	8
S8716	Pralsetinib (BLU-667)	a10	L2000-01	in 10mM DMSO	c-RET	Apoptosis	Pralsetinib (BLU-667, CS 3009, Gavreto) is a highly potent and selective RET (c-RET) inhibitor with an IC50 of 0.4 nM for WT RET. It also demonstrates potent activity (IC50 0.4 nmol/L) against common oncogenic RET alterations, including RET (M918T).	533.6	2097132-94-8	100	187.41	<1		http://www.selleckchem.com/products/blu-667.html	C27H32FN9O2	Free base	CS 3009, Gavreto	COC1(CCC(CC1)C2=NC(=CC(=N2)NC3=N[NH]C(=C3)C)C)C(=O)NC(C)C4=CN=C(C=C4)[N]5C=C(F)C=N5	3.716	7	3	8
S2150	Neratinib (HKI-272)	a11	L2000-01	in 2mM DMSO	EGFR,HER2	Protein Tyrosine Kinase	Neratinib (HKI-272) is a highly selective HER2 and EGFR inhibitor with IC50 of 59 nM and 92 nM in cell-free assays; weakly inhibits KDR and Src, no significant inhibition to Akt, CDK1/2/4, IKK-2, MK-2, PDK1, c-Raf and c-Met. Phase 3.	557.04	698387-09-6	5	8.98	<1		http://selleckchem.com/products/Neratinib(HKI-272).html	C30H29ClN6O3	free base	N/A	CCOC1=C(NC(=O)\C=C\CN(C)C)C=C2C(=C1)N=CC(=C2NC3=CC=C(OCC4=NC=CC=C4)C(=C3)Cl)C#N	4.881	5	2	11
S2788	Capmatinib (INCB28060)	b11	L2000-01	in 2mM DMSO	Apoptosis related,c-Met,Wnt/beta-catenin	Protein Tyrosine Kinase	Capmatinib (INCB28060, INC280, NVP-INC280) is a novel, ATP-competitive inhibitor of c-MET with IC50 of 0.13 nM in a cell-free assay, inactive against RONβ, as well as EGFR and HER-3. Capmatinib (INCB28060) inhibits Wnt/β-catenin and EMT signaling pathways and induces apoptosis in diffuse gastric cancer positive for c-MET amplification. Phase 1.	412.42	1029712-80-8	2	4.85	<1		http://selleckchem.com/products/incb28060.html	C23H17FN6O	Free Base	INC280, NVP-INC280	CNC(=O)C1=CC=C(C=C1F)C2=N[N]3C(=CN=C3N=C2)CC4=CC=C5N=CC=CC5=C4	3.246	5	1	4
S7342	UNC2250	c11	L2000-01	in 2mM DMSO	Mertk	Protein Tyrosine Kinase	UNC2250 is a potent and selective Mer inhibitor with IC50 of 1.7 nM, about 160- and 60-fold selectivity over the closely related kinases Axl/Tyro3.	440.58	1493694-70-4	2	4.54	<1		http://selleckchem.com/products/unc2250.html	C24H36N6O2	Free Base	N/A	CCCCNC1=NC(=C(C=N1)C2=CC=C(CN3CCOCC3)C=N2)NC4CCC(O)CC4	3.236	4	3	9
S4482	Palbociclib	d11	L2000-01	in 2mM DMSO	CDK	Cell Cycle	Palbociclib (Ibrance, PD 0332991) is a highly specific inhibitor of cyclin-dependent kinase 4 (Cdk4) and Cdk6 with IC50 of 11 nM and 16 nM, respectively.	447.53	571190-30-2	3	6.7	<1		http://www.selleckchem.com/products/palbociclib.html	C24H29N7O2	Free Base	Ibrance, PD 0332991	CC(=O)C1=C(C)C2=CN=C(NC3=NC=C(C=C3)N4CCNCC4)N=C2N(C5CCCC5)C1=O	2.801	5	2	5
