# Supplementary material for: Targeting Myeloid Cells in Head and Neck Squamous Cell Carcinoma: A Kinase Inhibitor Library Screening Approach
Source: Int J Mol Sci. 2024 Nov 15;25(22):12277. doi: 10.3390/ijms252212277 (PMC11595410; doi:10.3390/ijms252212277)
Supplement: Supplementary file 1 [file ijms-25-12277-s001.zip › Supplemental Table S3.xlsx]

## Sheet: Sheet1
	Supplemental Table S3: inhibitors that showed no differences between the treated and the control groups.
	Groups		Live cells%	TAMs%	Significant	M-MDSC%	Significant	PM-MDSC%	Significant	Ly6G-Ly6C-%	Significant
	BM		43	19.6		2.58		81.7		1.55
	BM + TAb2		50.4	66.3	****	9.8	****	69.6	ns	19.2	****
	Groups	Concentration	Live cells%	TAMs%	Significant	M-MDSC%	Significant	PM-MDSC%	Significant	Ly6G-Ly6C-%	Significant
	BM + TAb2 + ZM 447439	100 nM	36.5	55.6	ns	8.97	ns	57.5	ns	14.2	ns
		10 µM	0.29	0	ns	0	ns	0	ns	0	ns
	BM + TAb2 + BX912	100 nM	36.8	53.3	ns	10.8	ns	56.9	ns	19.8	ns
		10 µM	1.04	0	ns	0	ns	0	ns	0	ns
	BM + TAb2 TK + BI-D1870	100 nM	45.5	55.1	ns	8.18	ns	56.6	ns	16	ns
		10 µM	0.31	0	ns	0	ns	0	ns	0	ns
	BM + TAb2 + Entrectinib	100 nM	42.7	53.2	ns	9.23	ns	57.6	ns	15.9	ns
		10 µM	4.41	0	ns	0	ns	0	ns	0	ns
	BM + TAb2 + BMS-536924	100 nM	46	54.6	ns	7.61	ns	52.4	ns	15.2	ns
		10 µM	0.82	0	ns	0	ns	50	ns	50	ns
	BM + TAb2 + BMS-345541	100 nM	59.8	51.1	ns	8.39	ns	47	ns	14.3	ns
		10 µM	1.6	0	ns	0	ns	0	ns	0	ns
	BM + TAb2 + UNC2025	100 nM	32.7	56.4	ns	10.3	ns	46.4	ns	13.38	ns
		10 µM	0.42	0	ns	0	ns	93.2	ns	0	ns
	BM + TAb2 + Cabozantinib	100 nM	36.2	59.3	ns	10.8	ns	40.4	ns	12.4	ns
		10 µM	4.32	17.6	ns	0	ns	0	ns	0	ns
	BM + TAb2 + BMS-777607	100 nM	55.3	59	ns	7.17	ns	51.2	ns	11.3	ns
		10 µM	1.7	0	ns	0	ns	0	ns	0	ns
	BM + TAb2 + Tivantinib	100 nM	59.2	49.3	ns	8.02	ns	59.2	ns	9.72	ns
		10 µM	1.9	0	ns	0	ns	0	ns	0	ns
	BM + TAb2 + Tepotinib	100 nM	54.9	57.3	ns	11.1	ns	52.3	ns	18.7	ns
		10 µM	0.41	0	ns	0	ns	0	ns	0	ns
	BM + TAb2 + Crizotinib	100 nM	57.9	68.2	ns	9.96	ns	56.3	ns	13.4	ns
		10 µM	0.8	0	ns	0	ns	0	ns	0	ns
	BM + TAb2 + Ceritinib	100 nM	47.5	64.4	ns	7.56	ns	54.8	ns	12.4	ns
		10 µM	2.12	0	ns	0	ns	0	ns	0	ns
	BM + TAb2 + CRT0066101	100 nM	54.8	61.5	ns	11.3	ns	56.5	ns	11.8	ns
		10 µM	1.63	0	ns	0	ns	0	ns	0	ns
	BM + TAb2 + PHA-665752	100 nM	65.3	60.8	ns	7.69	ns	51.9	ns	12.1	ns
		10 µM	1.98	0	ns	0	ns	0	ns	0	ns
	BM + TAb2 + Regorafenib	100 nM	54.1	75.1	ns	8.92	ns	55.1	ns	17.3	ns
		10 µM	0.76	0	ns	0	ns	50	ns	0	ns
	BM + TAb2 + Lapatinib	100 nM	58.6	60.4	ns	9.46	ns	55.1	ns	17.1	ns
		10 µM	0.76	0	ns	14.4	ns	14.4	ns	0	ns
	BM + TAb2 + Erdafitinib	100 nM	50.9	55.3	ns	8.28	ns	54.2	ns	17.4	ns
		10 µM	1.12	0	ns	0	ns	0	ns	0	ns
	BM + TAb2 + Avapritinib	100 nM	59.6	63.4	ns	9.56	ns	55.3	ns	15.6	ns
		10 µM	6.96	0	ns	0	ns	0	ns	71.4	ns
	BM + TAb2 + Tivozanib	100 nM	54.8	56.9		9.14		54.4		16.5
		10 µM	1.4	0		0		0		0
	BM + TAb2 + Torkinib	100 nM	46.5	51.8		10.2		58.9		15.1
		10 µM	1.42	0		0		0		0
	BM + TAb2 + Sunitinib	100 nM	55.9	55.2	ns	13.1	ns	46.2	ns	10.1	ns
		10 µM	0.75	0	ns	0	ns	0	ns	0	ns
	BM + TAb2 + NVP-AEW541	100 nM	70.1	49.9	ns	17.2	ns	49.1	ns	15	ns
		10 µM	2.57	0	ns	0	ns	0	ns	0	ns
	BM + TAb2 + Volasertib	100 nM	38.1	63.9	ns	14.48	ns	47.1	ns	14.4	ns
		10 µM	2.78	0	ns	0	ns	0	ns	0	ns
	BM + TAb2 + TAE226	100 nM	71	42.2	ns	14.5	ns	43.5	ns	12	ns
		10 µM	6.6	0	ns	0	ns	0	ns	0	ns
	BM + TAb2 + Sorafenib	100 nM	73.8	43.3	ns	10.9	ns	54.2	ns	10.1	ns
		10 µM	4.88	0	ns	0	ns	0	ns	0	ns
	BM + TAb2 + Erlotinib	100 nM	62.9	46.8	ns	12.9	ns	39.2	ns	16.5	ns
		10 µM	59.3	44.8	ns	13.6	ns	42.2	ns	14.7	ns
	BM + TAb2 + MRX-2843	100 nM	62.9	45.8	ns	14.3	ns	44.8	ns	13.9	ns
		10 µM	7.95	0	ns	0	ns	0	ns	0	ns
	BM + TAb2 + Dactolisib	100 nM	7.34	52.6	ns	9.91	ns	32	ns	11.35	ns
		10 µM	1.35	0	ns	0	ns	0	ns	0	ns
